# Supplementary material for: Opportunities for reducing emergency diagnoses of colon cancer in women and men: A data‐linkage study on pre‐diagnostic symptomatic presentations and benign diagnoses
Source: Eur J Cancer Care (Engl). 2019 Feb 8;28(2):e13000. doi: 10.1111/ecc.13000 (PMC6492167; doi:10.1111/ecc.13000)
Supplement: Supplementary file 3 [file ECC-28-na-s003.xlsx]

## Sheet: Appendix tab
Supplementary Table 1: Women with proximal colon cancer-Mixed effects binary logistic regression Odds Ratios (OR) for patients diagnosed after Emergency Presentation (EP) versus non-EP							Supplementary Table 2: Women with distal colon cancer- Mixed effects binary logistic regression Odds Ratios (OR) for patients diagnosed after Emergency Presentation (EP) versus non-EP
		Adjusted ORs							Adjusted ORs
		OR	95% CI		p-value				OR	95% CI		p-value
Age (years)	18-59	2.68246	1.74741	4.11785	6.41317e-06		Age (years)	18-59	1.35152	0.861381	2.12055	0.189961
	60-69	1						60-69	1
	70-79	1.20993	0.835935	1.75125	0.312454			70-79	1.11606	0.747591	1.66614	0.591202
	80+	2.37987	1.66163	3.40858	2.24117e-06			80+	1.98012	1.31111	2.9905	0.00116358
SES (deprivation quintile)	1 (least deprived#)	1					SES (deprivation quintile)	1 (least deprived#)	1
	2	1.32586	0.930879	1.88843	0.118042			2	1.06127	0.682319	1.65069	0.791882
	3	1.19584	0.836351	1.70984	0.326907			3	1.15783	0.748532	1.79094	0.510215
	4	1.27567	0.879044	1.85126	0.200041			4	1.18243	0.744562	1.8778	0.477653
	5 (most deprived)	1.91519	1.25338	2.92646	0.00266459			5 (most deprived)	1.29604	0.795974	2.11027	0.297158
Year of diagnosis (continuous)		0.938657	0.875126	1.0068	0.0766538		Year of diagnosis (continuous)		0.959982	0.882535	1.04423	0.341295
N. visits during 2-12 months pre-diagnosis		0.991589	0.980932	1.00236	0.125519		N. visits during 2-12 months pre-diagnosis		0.986901	0.9713	1.00275	0.104856
Change in bowel habit	Never	1					Change in bowel habit	Never	1
	New onset	0.258526	0.0978894	0.682766	0.00633141			New onset	0.27575	0.141359	0.537909	0.000157611
	Chronic/past	1.5537	0.551584	4.37646	0.404309			Chronic/past	0.555982	0.137092	2.2548	0.411211
Rectal bleeding	Never	1					Rectal bleeding	Never	1
	New onset	0.530642	0.24097	1.16853	0.115656			New onset	0.237221	0.135502	0.415299	4.76561e-07
	Chronic/past	1.31988	0.71158	2.44818	0.3786			Chronic/past	0.465574	0.220079	0.984919	0.0455312
Anaemia	Never	1					Anaemia	Never	1
	Chronic	0.71975	0.420165	1.23294	0.231129			Chronic	0.302049	0.0824438	1.10661	0.0707545
	New onset	0.491669	0.357549	0.676099	1.2517e-05			New onset	0.812188	0.433974	1.52002	0.515348
	Only past	1.47459	0.930559	2.33669	0.0982189			Only past	1.34629	0.634126	2.85827	0.43886
Constipation	Never	1					Constipation	Never	1
	New onset	1.18022	0.684269	2.03564	0.551313			New onset	1.12231	0.637303	1.97642	0.689421
	Chronic/past	1.19276	0.797006	1.78503	0.391483			Chronic/past	1.1973	0.667175	2.14865	0.546154
IBS or Diverticular disease	Never	1					IBS or Diverticular disease	Never	1
	New onset	1.09159	0.631456	1.88702	0.753672			New onset	1.73411	0.97685	3.07839	0.0601114
	Chronic/past	1.06219	0.640546	1.76138	0.815139			Chronic/past	1.05762	0.496249	2.25404	0.884625
Haemorrhoids	Never	1					Haemorrhoids	Never	1
	New onset	0.492886	0.125219	1.9401	0.311548			New onset	0.398593	0.110939	1.4321	0.158662
	Chronic/past	0.441267	0.194811	0.999514	0.0498639			Chronic/past	0.431957	0.167013	1.1172	0.0833848
Comorbidities recorded in HES between 0-24 months pre-diagnosis							Comorbidities recorded in HES between 0-24 months pre-diagnosis
	0	1						0	1
	1+	2.01893	1.53274	2.65932	5.78977e-07			1+	1.65965	1.17598	2.34226	0.00394916
